# Supplementary material for: Comparison between Ultrasonographic-Guided Temporal and Coronoid Approaches for Trigeminal Nerve Block in Dogs: A Cadaveric Study
Source: Animals (Basel). 2024 May 31;14(11):1643. doi: 10.3390/ani14111643 (PMC11171064; doi:10.3390/ani14111643)
Supplement: Supplementary file 1 [file animals-14-01643-s001.zip]

Archive with 1 entries (1 files):
- animals-3025851-supplementary.pdf
